# Supplementary material for: Sumac Polyphenols as Pan-Herpesvirus Inhibitors
Source: Int J Mol Sci. 2025 Oct 26;26(21):10398. doi: 10.3390/ijms262110398 (PMC12607321; doi:10.3390/ijms262110398)
Supplement: Supplementary file 1 [file ijms-26-10398-s001.zip]

Archive with 1 entries (1 files):
- ijms-3834155-supplementary.pdf
